# Supplementary material for: A Bayesian network analysis of posttraumatic stress disorder symptoms in adults reporting childhood sexual abuse
Source: Eur J Psychotraumatol. 2017 Jul 15;8(sup3):1341276. doi: 10.1080/20008198.2017.1341276 (PMC5632780; doi:10.1080/20008198.2017.1341276)
Supplement: Supplementary material [file ZEPT_A_1341276_SM7185.zip]

Archive with 3 entries (3 files):
- McNally, Heeren, & Robinaugh EJP SUPPLEMENTARY revised JUNE 26 2017.docx
- R code CSA PTSD EJPT June 26 2017.R
- CsaPtsd.csv
