# Supplementary material for: A Bayesian network analysis of posttraumatic stress disorder symptoms in adults reporting childhood sexual abuse
Source: Eur J Psychotraumatol. 2017 Jul 15;8(sup3):1341276. doi: 10.1080/20008198.2017.1341276 (PMC5632780; doi:10.1080/20008198.2017.1341276)
Supplement: Supplementary material [file ZEPT_A_1341276_SM7185.zip › R code CSA PTSD EJPT June 26 2017.R]

# Data Preparation Step 1: Set Working Directory -----------

rm(list=ls())
getwd()
dir()
setwd("R_working_space_and_documents")

# Data Preparation Step 2: Load Libraries --------------

require("e1071")
require("qgraph")
require("igraph")
require("bootnet")
require("dplyr")
require("bnlearn")        ## Bayesian network package
require("corrplot")       ## correlation matrix plots

## Rgraphviz is on BioConductor, the remaining packages on CRAN
## source("http://bioconductor.org/biocLite.R")
## biocLite("Rgraphviz")   

require("Rgraphviz")      ## used for visualizing Bayesian networks

# Data Preparation Step 3: Import Data --------------------

# Data including cases with missing values
csaData <- read.csv("CsaPtsd.csv", header = TRUE)

# Alternative loading of Data including cases with missing values
csaData=read.csv("~/Desktop/CsaPtsd.csv", header=TRUE)

# Limit Data to only complete cases
csaData.naomit=na.omit(csaData)

# Alternative: Load csv file of complete cases
csaData.naomit=read.csv("~/Desktop/CsaPtsdNoMissData.csv", header=TRUE)


# AIM 1: Estimate graphical LASSO ---------------------------------

#Estimate EBIC glasso network
glassoCSA<-estimateNetwork(csaData, default="EBICglasso", tuning = 0.5)

#Plot network
plot(glassoCSA, layout = 'spring') 

#View adjacency matrix
getWmat(glassoCSA)

#Plot Centrality Indices
centralityPlot(glassoCSA)

#Report Centrality Indices
csaData_centrality <- centrality_auto(glassoCSA)
x <- csaData_centrality$node.centrality
write.csv(x, "~/Desktop/csaData_centrality.csv")


# AIM 1: Estimate graphical LASSO Stability-------------

# Edge weights bootstrap:

nonParametricBoot_glasso <- bootnet(csaData, nBoots = 10000, default = "EBICglasso", type = "nonparametric")
plot(nonParametricBoot_glasso, labels = FALSE, order = "sample")
summary(nonParametricBoot_glasso) %>% ungroup %>% filter(type == "edge") %>% arrange(-sample) %>% View

### Produces a figure assessing differences in edge weights (e.g., is the relationship between physiological arousal
### and emotional arousal significantly stronger than the relationship between physiological arousal and loss of interest?). 

plot(nonParametricBoot_glasso , "edge", plot = "difference", onlyNonZero = TRUE, order = "sample")

### Similarly, produces a figure assessing differences in centrality indices (e.g., is physiological arousal
### significantly more central than avoidance?) 

plot(nonParametricBoot_glasso, "strength")
plot(nonParametricBoot_glasso, "closeness")
plot(nonParametricBoot_glasso, "betweenness")

# Node-dropping bootstrap:
nodeDropBoot_glasso <- bootnet(csaData, nBoots = 10000,  default = "EBICglasso", type = "node")
plot(nodeDropBoot_glasso)
plot(nodeDropBoot_glasso, "strength", perNode = TRUE, legend = TRUE)

# Person-dropping bootstrap:
personDrop_glasso <- bootnet(csaData, nBoots = 10000,  default = "EBICglasso", type = "person")
plot(personDrop_glasso)
plot(personDrop_glasso, "strength", perNode = TRUE, legend = TRUE)

# CS-coefficients for strength, closeness, and betweenness in the person-dropping stability analysis. 

corStability(personDrop_glasso, cor = 0.7, statistics = c("strength", "closeness", "betweenness"))

# AIM 2: Estimate DAG --------
head(csaData)
dim(csaData)

netdata <- as.data.frame(apply(csaData.naomit, 2, as.numeric))  ## convert to numerics

# AIM 2: Quick correlation structure check -----------------------------
cormat <- cor(netdata)
corrplot(cormat, method = "ellipse")


# AIM 2: Estimate Bayesian network -----------------------
## Fit a first Bayesian network, based on 50 random re-starts and 100 perturbations for each re-start. 
set.seed(123)
fitBN1 <- hc(netdata, restart = 50, perturb = 100)  ## hc gives directed graph
fitBN1

bnlearn::score(fitBN1, data = netdata)          ## global network score
astr <- arc.strength(fitBN1, netdata, "bic-g")  ## connection strength
astr[order(astr[,3]), ]  ## sorted edge strength from strongest to weakest

strength.plot(fitBN1, astr, shape = "ellipse")

## Now we stabilize the network across multiple samples through bootstrapping:
## Learn 10000 network structures (takes ~5 min, we keep the number of restarts and perturbations considerably low)
set.seed(123)
bootnet <- boot.strength(netdata, R = 10000, algorithm = "hc", algorithm.args = list(restart = 5, perturb = 10), debug = TRUE)  
head(bootnet)
## strength: connection strength, e.g. 0.86 means that this connection appears in 86% of the fitted networks.
## direction: probability of the direction, e.g. 0.57 means that in 57% of the fitted networks the connection 
# goes in the depicted direction.

## filter the ones with a strength larger than 0.85 and a direction probability > 0.5
bootnet[bootnet$strength > 0.85 & bootnet$direction > 0.5, ]

## net1: build the average network using a 0.85 threshold (Sachs et al., 2005)
avgnet1 <- averaged.network(bootnet, threshold = 0.85)
avgnet1
bnlearn::score(avgnet1, data = netdata)
astr1 <- arc.strength(avgnet1, netdata, "bic-g")   ## compute edge strengths

strength.plot(avgnet1, astr1, shape = "ellipse")

## net2: use the optimal cutpoint, according to Scurati & Nagarajan (2013)
avgnet2 <- averaged.network(bootnet)
avgnet2      
bnlearn::score(avgnet2, data = netdata)
thresh <- avgnet2$learning$args[[1]]
thresh                                  ## optimal significance threshold
astr2 <- arc.strength(avgnet2, netdata, "bic-g")   ## compute edge strengths
astr2

suppressWarnings(strength.plot(avgnet2, astr2, shape = "ellipse", threshold = 0.5))

## net3: use net2 threshold, edge strenghts are determined by direction probability
boottab <- bootnet[bootnet$strength > thresh & bootnet$direction > 0.5, ]  ## edges in net2
boottab
astr3 <- boottab   ## table with direction probabilities
astr3$strength <- astr3$direction  ## use the direction probabilities for edge width

strength.plot(avgnet2, astr3, shape = "ellipse")
## thick arrows indicate high directional probabilties, thin arrows low directional probabilities

## net4: use net1 threshold, edge strenghts are determined by direction probability
boottab <- bootnet[bootnet$strength > 0.85 & bootnet$direction > 0.5, ]  ## edges in net2
boottab
astr4 <- boottab   ## table with direction probabilities
astr4$strength <- astr4$direction  ## use the direction probabilities for edge width

strength.plot(avgnet1, astr4, shape = "ellipse")
## thick arrows indicate high directional probabilties, thin arrows low directional probabilities

# Exploratory Aim: Compare Networks -----------

### To compare networks, we re-estimated the glasso network using   ###
### only those subjects with no missing data, as that is the sample ###
### used to estimate the DAG.                                       ###

# Recalculate glasso network w/ complete cases only 
glassoCSA.naomit<-estimateNetwork(csaData.naomit, default="EBICglasso")
plot(glassoCSA.naomit, layout="spring")

# Get weighted and unweighted undirected adjacency matrices for glasso network using complete cases
gl_adjmat_w<-glassoCSA.naomit$graph
gl_adjmat_uw<-glassoCSA.naomit$graph
gl_adjmat_uw[gl_adjmat_uw!=0]<-1

# Get undirected adjacency matrix for bayesian network
bn_adjmat<-amat(avgnet2)  
bn_igraph<-graph_from_adjacency_matrix(bn_adjmat, mode = c("directed"))
bn_igraph_un<-as.undirected(bn_igraph, mode = c("collapse"))
bn_adjmat_un<-as.matrix(as_adj(bn_igraph_un))

# Limit adjacency matrices to the upper triangles
gl_adjmat_uw_up<-gl_adjmat_uw[upper.tri(gl_adjmat_uw)]
gl_adjmat_w_up<-gl_adjmat_w[upper.tri(gl_adjmat_w)]
bn_adjmat_un_up<-bn_adjmat_un[upper.tri(bn_adjmat_un)]


# If present in DAG, also present in glasso network? 
table(gl_adjmat_uw_up[bn_adjmat_un_up==1])
# If not present in DAG, present in glasso network?
table(gl_adjmat_uw_up[bn_adjmat_un_up==0])

# Mean and SD of glasso edges also present in DAG vs. not present in DAG
# Mean glasso edge weight when bnlearn identified the edge
round(mean(gl_adjmat_w_up[bn_adjmat_un_up==1 & gl_adjmat_w_up!=0]), 2) #.21
# SD for glasso edge weight when bnlearn identified the edge
round(sd(gl_adjmat_w_up[bn_adjmat_un_up==1& gl_adjmat_w_up!=0]), 2) #.12
# Mean glasso edge weight when bnlearn did NOT identify the edge
round(mean(gl_adjmat_w_up[bn_adjmat_un_up==0 & gl_adjmat_w_up!=0]), 2) #.04
# SD glasso edge weight when bnlearn did NOT identify the edge
round(sd(gl_adjmat_w_up[bn_adjmat_un_up==0 & gl_adjmat_w_up!=0]), 2) #.07

### Histogram Depicting Edge Weights

hist(gl_adjmat_w_up[bn_adjmat_un_up==1], breaks=7, col=rgb(0.1,0.1,0.1,0.5),xlim=c(-.2,.6), ylim=c(0,70), 
     xlab="Glasso Edge Weight", main="Frequency of Glasso Edge Weights")
hist(gl_adjmat_w_up[bn_adjmat_un_up==0], col=rgb(0.8,0.8,0.8,0.5), add=T)
legend("topright",c("Edge In DAG", "Edge Not in DAG"), fill=c(rgb(0.1,0.1,0.1,0.5), rgb(0.8,0.8,0.8,0.5)))
bty='n'

# Suplementary Materials Table S1 -------

table.s1<-data.frame()
for (i in 1:ncol(csaData)){
  table.s1[i,1]<-colnames(csaData)[i]
  table.s1[i,2]<-round(mean(csaData[,i], na.rm=TRUE),2)
  table.s1[i,3]<-round(sd(csaData[,i], na.rm=TRUE),2)
  table.s1[i,4]<-round(skewness(csaData[,i], na.rm=TRUE),2)
  table.s1[i,5]<-round(x$Strength[i],2)
}
colnames(table.s1)<-c("symptom", "M", "SD", "Skewness", "Strength")
table.s1

# Exploratory Aim: Is centrality associated with variance or skewness? ------

# Correlation between strength centrality and skewness 
cor.test(table.s1[,3],table.s1[,5])  #r=-0.11, p=.6766

# Correlation between strength centrality and skewness 
cor.test(table.s1[,4],table.s1[,5])  #r=0.12, p=.6431
